# Supplementary material for: The First Cavernicolous Species of Arrhopalites (Collembola, Symphypleona, Arrhopalitidae) from China and Its Phylogenetic Position
Source: Insects. 2025 Mar 18;16(3):314. doi: 10.3390/insects16030314 (PMC11942825; doi:10.3390/insects16030314)
Supplement: Supplementary file 1 [file insects-16-00314-s001.zip]

Archive with 1 entries (1 files):
- insects-3516483-supplementary.pdf
